# Supplementary material for: Genus Klebsiella: Infections Encountered in a General Surgery Department and Antimicrobial Drugs Susceptibility Patterns
Source: Microorganisms. 2026 Mar 28;14(4):773. doi: 10.3390/microorganisms14040773 (PMC13119183; doi:10.3390/microorganisms14040773)
Supplement: Supplementary file 1 [file microorganisms-14-00773-s001.zip]

Archive with 1 entries (1 files):
- microorganisms-4083841-supplementary.pdf
